# Supplementary material for: Bumble bee diet breadth increases with local abundance and phenophase duration, not intraspecific variation in body size
Source: Oecologia. 2024 May 25;205(1):149–62. doi: 10.1007/s00442-024-05560-9 (PMC11144151; doi:10.1007/s00442-024-05560-9)
Supplement: Supplementary file 4 — Supplementary file4 (XLSX 55 KB) [file 442_2024_5560_MOESM4_ESM.xlsx]

## Sheet: Supplemental_Table_4
Bumble bee diet breadth increases with local abundance and phenophase duration, not intraspecific variation in body size.
Oecologia
Will Glenny1*, Justin Runyon2, Laura Burkle1
1Montana State University, Department of Ecology, Bozeman, MT
2US Department of Agriculture Forest Service, Rocky Mountain Research Station, Bozeman, MT
*Corresponding author (willglenny@gmail.com)
Supplemental Table 4 Results from the rarefaction analysis.
Bee i.d.	Genus	Location	Year	Is Bombus?	Mean rarefied proportion Bombus	Detected in rarefaction runs	Mean rarefied interaction richness	Mean rarefied floral richness	Mean rarefied floral abundance	Mean rarefied ITV body size	Mean rarefied raw abundance	Mean rarefied abundance	Mean number of sites	Mean rarefied commonness	Mean rarefied phenophase
Agapostemon texanus angelicus	Agapostemon	Elkhorns	2018	not.bombus	0.114583	1	8	3.41667	11287.8	0.0352223	12	4	3	1	0.555556
Agapostemon texanus angelicus	Agapostemon	Elkhorns	2019	not.bombus	0.0444283	92	2.47826	4.57246	933.285	0.0472786	2.94565	1.19928	2.47826	0.826087	0.510033
Andrena amphibola	Andrena	Northern Big Belts	2019	not.bombus	0.018816	18	2.22222	3.44444	27162.3	0.0417869	2.27778	1.13889	2.05556	0.187486	0.119565
Andrena angustitarsata	Andrena	Northern Big Belts	2019	not.bombus	0.018816	4	1.75	1	16976.6	0.0119219	2	1.75	1.25	0.122727	0.130435
Andrena atriceps	Andrena	Northern Big Belts	2019	not.bombus	0.018816	38	1.68421	2.21429	866.881	0.049584	2.60526	2.23684	1.21053	0.112287	0.142257
Andrena crataegi	Andrena	Northern Big Belts	2018	not.bombus	0.139692	65	1.58462	1.09731	10820.8	0.0295527	4.21538	2.04103	2.16923	0.260684	0.0869999
Andrena crataegi	Andrena	Northern Big Belts	2019	not.bombus	0.018816	99	1.62626	1.0169	23425.1	0.0426413	5.77778	4.23401	1.50505	0.138684	0.161961
Andrena cressonii	Andrena	Northern Big Belts	2019	not.bombus	0.018816	55	1.81818	1.21212	17196.6	0.0331536	2.6	2.09697	1.34545	0.123414	0.0883399
Andrena cupreotincta	Andrena	Northern Big Belts	2019	not.bombus	0.018816	38	2.31579	2.12193	548.387	0.0260954	2.65789	1.22149	2.23684	0.202027	0.237986
Andrena evoluta	Andrena	Big Hole	2018	not.bombus	0.319837	18	1.88889	5.08333	1177.38	0.11118	2.22222	1.05556	2.16667	0.186448	0.294504
Andrena evoluta	Andrena	Big Hole	2019	not.bombus	0.247662	26	2	5.44167	1700.15	0.0242893	2.42308	1.04487	2.30769	0.194639	0.301119
Andrena frigida	Andrena	Elkhorns	2019	not.bombus	0.0444283	91	1.73626	2.06227	17977.5	0.00778414	2.83516	1.74176	1.73626	0.578755	0.736264
Andrena hippotes	Andrena	Northern Big Belts	2019	not.bombus	0.018816	27	1.51852	1	3964.08	0.0287171	2.40741	1.83333	1.44444	0.128994	0.0913849
Andrena knuthiana	Andrena	Southern Big Belts	2019	not.bombus	0.140918	83	1.49398	5.33075	21877.7	0.0441037	4.73494	3.48795	1.49398	0.256627	0.277721
Andrena lawrencei	Andrena	Northern Big Belts	2019	not.bombus	0.018816	9	1.66667	3.2037	443.452	0.0569596	2.33333	1.31481	1.88889	0.17486	0.137867
Andrena medionitens	Andrena	Northern Big Belts	2019	not.bombus	0.018816	43	1.95349	1.32016	18110	0.0404056	2.39535	1.39147	1.88372	0.173498	0.16108
Andrena merriami	Andrena	Big Hole	2019	not.bombus	0.247662	14	2	5.09524	2638.48	0.0343581	2.28571	1.21429	2	0.169913	0.0917812
Andrena milwaukeensis	Andrena	Big Hole	2019	not.bombus	0.247662	44	1.86364	4.07803	10379.6	0.0387513	2.72727	1.06629	2.54545	0.218836	0.311178
Andrena milwaukeensis	Andrena	Northern Big Belts	2019	not.bombus	0.018816	15	1.13333	4.97778	4671.84	0.0317459	2.13333	2	1.13333	0.103849	0.0449275
Andrena miranda	Andrena	Northern Big Belts	2019	not.bombus	0.018816	8	1.75	3.5	549.163	0.0368588	2	1.25	1.75	0.158333	0.165791
Andrena miranda	Andrena	Southern Big Belts	2019	not.bombus	0.140918	49	2.12245	4.60442	643.029	0.069948	2.57143	1.71088	1.69388	0.287755	0.201789
Andrena miranda	Andrena	Tenderfoot EF	2019	not.bombus	0.516586	6	1.83333	5.33333	38108.8	0.0318743	2.16667	1.5	1.66667	0.110142	0.396515
Andrena nigrocaerulea	Andrena	Big Hole	2018	not.bombus	0.319837	22	2.18182	4.43939	4536.42	0.0860421	2.18182	1.09091	2.04545	0.171832	0.154902
Andrena nigrocaerulea	Andrena	Big Hole	2019	not.bombus	0.247662	16	1.875	4.94792	6821.68	0.10048	2.125	1.0625	2.0625	0.174242	0.127722
Andrena nigrocaerulea	Andrena	Northern Big Belts	2018	not.bombus	0.139692	7	2	1.28571	5217.31	0.108219	2	1.42857	1.57143	0.18254	0.0744048
Andrena nigrocaerulea	Andrena	Northern Big Belts	2019	not.bombus	0.018816	38	2.36842	2.12412	2668.5	0.0414525	2.78947	1.26316	2.31579	0.211523	0.176616
Andrena nivalis	Andrena	Northern Big Belts	2019	not.bombus	0.018816	24	1.91667	4.57639	1120.17	0.0185273	2.04167	1.16667	1.875	0.173958	0.123193
Andrena nivalis	Andrena	Southern Big Belts	2019	not.bombus	0.140918	81	2.45679	4.69491	9488.04	0.0454804	3.82716	1.60082	2.48148	0.423457	0.22247
Andrena prunorum	Andrena	Northern Big Belts	2019	not.bombus	0.018816	58	1.7931	1.87849	4919.64	0.0522502	2.67241	1.29138	2.24138	0.208417	0.165797
Andrena salicifloris	Andrena	Big Hole	2019	not.bombus	0.247662	57	2.59649	4.63413	8475.94	0.0497821	2.78947	1.08304	2.57895	0.217836	0.463188
Andrena salicifloris	Andrena	Northern Big Belts	2018	not.bombus	0.139692	6	2.16667	1.25	1746.43	0.0461217	2.16667	1.58333	1.5	0.188161	0.0538194
Andrena salicifloris	Andrena	Tenderfoot EF	2019	not.bombus	0.516586	62	1.27419	5.87634	18912.8	0.0226801	2.82258	2.52419	1.20968	0.0813792	0.0513697
Andrena sigmundi	Andrena	Northern Big Belts	2019	not.bombus	0.018816	21	1.7619	1.14286	20757.8	0.0588144	2.09524	1.38095	1.66667	0.152092	0.158533
Andrena sigmundi	Andrena	Tenderfoot EF	2019	not.bombus	0.516586	4	2	3.75	40107.1	0.0163026	2	1.5	1.5	0.101488	0.0263158
Andrena sola	Andrena	Northern Big Belts	2018	not.bombus	0.139692	33	1.18182	1.61111	7721.81	0.0521839	2.81818	2	1.57576	0.191017	0.0828893
Andrena sola	Andrena	Northern Big Belts	2019	not.bombus	0.018816	67	2.25373	1.39925	8339.88	0.040199	2.95522	1.46766	2.1194	0.193306	0.191867
Andrena thaspii	Andrena	Big Hole	2019	not.bombus	0.247662	13	1.92308	3.91026	1004.46	0.022309	2.23077	1.07692	2.15385	0.182401	0.114855
Andrena topazana	Andrena	Big Hole	2019	not.bombus	0.247662	7	1.71429	5.2381	4055.34	0.0268892	2.28571	1.5	1.71429	0.148268	0.238916
Andrena topazana	Andrena	Boulders	2019	not.bombus	0.411022	54	2.2963	3.82994	1634.16	0.0255364	2.42593	1.24074	2.07407	0.301587	0.555556
Andrena topazana	Andrena	Northern Big Belts	2019	not.bombus	0.018816	12	1.83333	1.125	12286.7	0.0545876	2	1.16667	1.83333	0.167929	0.10779
Andrena torchio	Andrena	Southern Big Belts	2019	not.bombus	0.140918	53	1.90566	4.48616	7037.11	0.0382884	2.71698	1.6761	1.81132	0.312579	0.0263547
Andrena transnigra	Andrena	Big Hole	2018	not.bombus	0.319837	15	1.53333	6	13216.1	0.0783435	2	1.46667	1.53333	0.129899	0.0143881
Andrena transnigra	Andrena	Big Hole	2019	not.bombus	0.247662	49	2.38776	4.69116	6019.38	0.0363809	2.71429	1.53231	1.93878	0.165275	0.324432
Andrena transnigra	Andrena	Northern Big Belts	2019	not.bombus	0.018816	10	1.8	1.83333	9520.3	0.0275614	2.1	1.6	1.5	0.135117	0.119577
Andrena vicina	Andrena	Northern Big Belts	2019	not.bombus	0.018816	7	1.14286	1.69048	9862.2	0.0961501	2.14286	1.35714	1.71429	0.157468	0.0699611
Andrena vicinoides	Andrena	Southern Big Belts	2019	not.bombus	0.140918	61	1.47541	4.94563	15851.2	0.0350688	3	1.90164	1.7377	0.296175	0.216811
Andrena walleyi	Andrena	Big Hole	2019	not.bombus	0.247662	7	2.14286	4.19048	3200.29	0.0226823	2.14286	1.07143	2	0.175325	0.162562
Anthidium utahense	Anthidium	Southern Big Belts	2018	not.bombus	0.0327119	9	1.88889	5	11194.2	0.0929826	2.22222	1.22222	1.88889	0.62963	0.243386
Anthophora pacifica	Anthophora	Northern Big Belts	2019	not.bombus	0.018816	48	1.64583	1.44028	5044.98	0.0230175	2.66667	1.90278	1.5625	0.143229	0.0706522
Anthophora terminalis	Anthophora	Boulders	2018	not.bombus	0.566131	71	2.11268	5.87559	549.17	0.0356346	2.83099	1.59155	1.84507	0.461268	0.406235
Anthophora terminalis	Anthophora	Southern Big Belts	2019	not.bombus	0.140918	25	1.8	4.18333	996.93	0.0493455	2.4	1.76	1.48	0.258667	0.230716
Anthophora ursina	Anthophora	Big Hole	2018	not.bombus	0.319837	5	2	4.2	7296.5	0.0340191	2	1.2	1.8	0.15303	0.0571429
Anthophora ursina	Anthophora	Big Hole	2019	not.bombus	0.247662	4	1.75	5.625	1028.35	0.0216351	2	1.5	1.5	0.128788	0.125227
Anthophora ursina	Anthophora	Northern Big Belts	2018	not.bombus	0.139692	44	1.86364	1.57576	13220.8	0.0295726	2.61364	1.51515	1.86364	0.224928	0.140693
Anthophora ursina	Anthophora	Northern Big Belts	2019	not.bombus	0.018816	26	2.15385	1.83974	3959.7	0.0310205	2.23077	1.28205	1.88462	0.171387	0.21407
Ashmeadiella californica	Ashmeadiella	Big Hole	2019	not.bombus	0.247662	10	1.8	3.53333	196.1	0.0886687	2.1	1.7	1.4	0.117424	0.0938596
Ashmeadiella californica	Ashmeadiella	Northern Big Belts	2019	not.bombus	0.018816	12	1.75	3.41667	1737.47	0.0424966	2	1.25	1.75	0.155177	0.0751812
Ashmeadiella californica	Ashmeadiella	Tenderfoot EF	2018	not.bombus	0.683455	3	2	2.33333	4945.93	0.0334609	2	1.33333	1.66667	0.0970861	0.0555556
Ashmeadiella californica	Ashmeadiella	Tenderfoot EF	2019	not.bombus	0.516586	12	1.25	5.125	323.461	0.0571679	2.08333	1.45833	1.58333	0.104884	0.263632
Bombus bifarius	Bombus	Big Hole	2018	bombus	0.319837	100	8.3	4.05543	5383.25	0.0816954	25.39	3.16923	8.1	0.691167	0.756667
Bombus bifarius	Bombus	Big Hole	2019	bombus	0.247662	100	8.99	4.52923	11340.5	0.0520972	19.44	2.60084	7.65	0.651061	0.454831
Bombus bifarius	Bombus	Boulders	2018	bombus	0.566131	100	11.81	8.40122	1158.93	0.0583793	34.2	10.2417	3.43	0.8575	0.648989
Bombus bifarius	Bombus	Boulders	2019	bombus	0.411022	100	11.96	5.70701	7541.47	0.0619719	21.44	4.417	4.86	0.709524	0.285714
Bombus bifarius	Bombus	Northern Big Belts	2018	bombus	0.139692	73	3.52055	2.59164	6660.17	0.0623331	6.24658	1.74521	3.64384	0.439552	0.363989
Bombus bifarius	Bombus	Southern Big Belts	2018	bombus	0.0327119	51	2.01961	1.98301	8568.8	0.10555	2.78431	1.68627	1.72549	0.575163	0.149873
Bombus bifarius	Bombus	Southern Big Belts	2019	bombus	0.140918	89	2.30337	4.00857	5652.3	0.0376192	7.97753	3.20318	2.62921	0.450562	0.248777
Bombus bifarius	Bombus	Tenderfoot EF	2018	bombus	0.683455	100	9.14	4.55336	3862.27	0.0810869	13.97	1.62741	8.62	0.506475	0.957065
Bombus bifarius	Bombus	Tenderfoot EF	2019	bombus	0.516586	100	10.47	5.27354	12475.9	0.0564214	17.56	1.87164	9.51	0.637663	0.445114
Bombus centralis	Bombus	Big Hole	2019	bombus	0.247662	16	1.875	4.92708	14970.7	0.0480849	2.25	1.3125	1.875	0.15625	0.184021
Bombus centralis	Bombus	Northern Big Belts	2018	bombus	0.139692	67	2.91045	2.14792	11145.4	0.067537	3.53731	1.76244	2.14925	0.258233	0.203379
Bombus centralis	Bombus	Northern Big Belts	2019	bombus	0.018816	6	2.16667	1.66667	10230.9	0.0403625	2.33333	1.41667	1.83333	0.158081	0.119565
Bombus centralis	Bombus	Southern Big Belts	2019	bombus	0.140918	82	2.39024	3.98995	8035.71	0.0457183	3.32927	1.44919	2.37805	0.406911	0.176893
Bombus centralis	Bombus	Tenderfoot EF	2018	bombus	0.683455	14	1.92857	4.57143	8208.67	0.074824	2	1.21429	1.78571	0.104721	0.520833
Bombus flavifrons	Bombus	Boulders	2018	bombus	0.566131	99	3.69697	8.30743	1048.41	0.0465303	4.75758	3.65657	1.44444	0.361111	0.594825
Bombus flavifrons	Bombus	Boulders	2019	bombus	0.411022	98	3.37755	7.1715	2146.82	0.101333	5.10204	2.41327	2.19388	0.320943	0.226781
Bombus flavifrons	Bombus	Southern Big Belts	2019	bombus	0.140918	7	2	4.35714	7558.81	0.0697725	2	1.28571	1.71429	0.3	0.184305
Bombus flavifrons	Bombus	Tenderfoot EF	2018	bombus	0.683455	95	4.17895	4.28152	4073.28	0.0965457	5.29474	1.42912	3.69474	0.217688	0.727593
Bombus flavifrons	Bombus	Tenderfoot EF	2019	bombus	0.516586	100	5.1	6.24454	9370.77	0.0718991	6.28	1.4584	4.39	0.295882	0.366892
Bombus frigidus	Bombus	Big Hole	2019	bombus	0.247662	10	1.6	4.9	4206.25	0.0400068	2	1.4	1.6	0.134848	0.265336
Bombus huntii	Bombus	Northern Big Belts	2018	bombus	0.139692	9	1.44444	2.44444	13092.5	0.0772018	2	1.77778	1.22222	0.143519	0.0925926
Bombus melanopygus	Bombus	Big Hole	2018	bombus	0.319837	10	2.1	5.7	11982.4	0.0837922	2.1	1.8	1.3	0.112121	0.207143
Bombus melanopygus	Bombus	Boulders	2019	bombus	0.411022	55	2.21818	4.49394	1714.14	0.0144314	2.52727	1.3303	2.01818	0.296537	0.124675
Bombus melanopygus	Bombus	Tenderfoot EF	2018	bombus	0.683455	100	10.35	5.50052	6178.45	0.079141	17	1.92168	8.98	0.528708	0.846232
Bombus melanopygus	Bombus	Tenderfoot EF	2019	bombus	0.516586	100	7.95	4.77606	17146.9	0.0913149	12.19	1.78962	6.96	0.468589	0.528755
Bombus mixtus	Bombus	Big Hole	2018	bombus	0.319837	92	1.63043	5.67331	4401.6	0.061906	3.94565	3.0942	1.41304	0.120982	0.150179
Bombus mixtus	Bombus	Big Hole	2019	bombus	0.247662	30	1.86667	3.47222	5774.54	0.0430027	2.26667	1.7	1.5	0.12702	0.235481
Bombus mixtus	Bombus	Boulders	2018	bombus	0.566131	100	7.07	7.88215	2121.84	0.0641118	13.34	3.6775	3.68	0.92	0.624944
Bombus mixtus	Bombus	Boulders	2019	bombus	0.411022	100	5.74	5.85046	3338.95	0.100835	11.08	3.17333	3.52	0.514286	0.279388
Bombus mixtus	Bombus	Tenderfoot EF	2018	bombus	0.683455	100	14.37	5.37363	5872.15	0.103111	27.69	2.64292	10.67	0.62744	0.96125
Bombus mixtus	Bombus	Tenderfoot EF	2019	bombus	0.516586	100	7.87	4.99964	15299.6	0.246307	10.8	1.60613	6.8	0.457334	0.814026
Bombus occidentalis	Bombus	Tenderfoot EF	2018	bombus	0.683455	7	2	4	196.41	0.0266172	2.14286	1.71429	1.42857	0.0798319	0.428571
Bombus occidentalis	Bombus	Tenderfoot EF	2019	bombus	0.516586	55	2.4	5.50152	3081.26	0.0555859	2.67273	1.13636	2.38182	0.160758	0.270089
Bombus rufocinctus	Bombus	Northern Big Belts	2018	bombus	0.139692	68	2.39706	2.38176	5178.56	0.0481114	3.80882	2.01225	2.11765	0.254085	0.247635
Bombus rufocinctus	Bombus	Southern Big Belts	2018	bombus	0.0327119	14	1.85714	2.41667	8950.1	0.0379711	2.07143	1.17857	1.85714	0.619048	0.238275
Bombus rufocinctus	Bombus	Southern Big Belts	2019	bombus	0.140918	58	1.51724	3.7796	6762.79	0.0331814	3.01724	1.7931	1.75862	0.301149	0.0823006
Bombus rufocinctus	Bombus	Tenderfoot EF	2018	bombus	0.683455	56	2.23214	4.78827	1095.52	0.0825474	2.69643	1.29315	2.21429	0.129762	0.534194
Bombus rufocinctus	Bombus	Tenderfoot EF	2019	bombus	0.516586	38	1.26316	6.05482	1008.91	0.0515693	2.44737	1.1886	2.13158	0.142668	0.0438908
Bombus sylvicola	Bombus	Big Hole	2019	bombus	0.247662	83	2.93976	5.2932	1898.54	0.043056	3.66265	1.55502	2.50602	0.213308	0.235172
Bombus sylvicola	Bombus	Tenderfoot EF	2018	bombus	0.683455	13	1.92308	5.30769	6830.45	0.06338	2	1.07692	1.92308	0.117776	0.208612
Bombus sylvicola	Bombus	Tenderfoot EF	2019	bombus	0.516586	23	2.3913	4.1558	41999.5	0.0553902	2.47826	1.36232	2	0.133552	0.236657
Ceratina nanula	Ceratina	Big Hole	2019	not.bombus	0.247662	8	2	4.83333	446.017	0.0616399	2.125	1.25	1.875	0.159091	0.185912
Ceratina nanula	Ceratina	Northern Big Belts	2019	not.bombus	0.018816	14	1.71429	5.59524	1727.05	0.0457627	2.42857	1.22619	2.07143	0.185498	0.237578
Ceratina nanula	Ceratina	Southern Big Belts	2019	not.bombus	0.140918	23	1.82609	5.15942	161.607	0.0452416	2.17391	1.3913	1.69565	0.284058	0.0206115
Ceratina neomexicana	Ceratina	Northern Big Belts	2018	not.bombus	0.139692	9	2.66667	5.03704	2120.83	0.121398	2.77778	1.18519	2.33333	0.280644	0.262731
Ceratina neomexicana	Ceratina	Northern Big Belts	2019	not.bombus	0.018816	62	2.43548	4.09731	3278.14	0.0671485	2.87097	1.23172	2.43548	0.224251	0.187474
Ceratina neomexicana	Ceratina	Southern Big Belts	2019	not.bombus	0.140918	27	2.07407	4.53704	94.921	0.107672	2.25926	1.16667	1.96296	0.32716	0.320772
Colletes consors	Colletes	Northern Big Belts	2019	not.bombus	0.018816	83	1.21687	1	28154	0.0373537	3.25301	2.87952	1.21687	0.112012	0.0394358
Colletes fulgidus	Colletes	Northern Big Belts	2019	not.bombus	0.018816	3	2	3	2243.1	0.02024	2	1.33333	1.66667	0.151515	0.246377
Colletes nigrifrons	Colletes	Big Hole	2018	not.bombus	0.319837	46	1.52174	5.45471	443.977	0.0529881	2.3913	1.21377	2.02174	0.17309	0.186486
Colletes nigrifrons	Colletes	Big Hole	2019	not.bombus	0.247662	72	2.29167	6.07222	2882.18	0.0406825	3.29167	1.2669	2.59722	0.22138	0.210961
Dufourea holocyanea	Dufourea	Southern Big Belts	2019	not.bombus	0.140918	12	1.91667	4.86111	13325.6	0.0318004	2.16667	1.16667	1.91667	0.322222	0.0514981
Dufourea maura	Dufourea	Southern Big Belts	2018	not.bombus	0.0327119	53	1.33962	5.02862	189.409	0.0374835	3.01887	2.18868	1.5283	0.509434	0.142971
Dufourea maura	Dufourea	Tenderfoot EF	2019	not.bombus	0.516586	46	1.19565	5.93949	882.862	0.0241043	2.47826	1.60507	1.69565	0.113742	0.137253
Dufourea trochantera	Dufourea	Northern Big Belts	2019	not.bombus	0.018816	86	1.38372	1.40905	27731	0.049735	3.60465	2.86822	1.38372	0.128249	0.052977
Eucera edwardsii	Eucera	Elkhorns	2018	not.bombus	0.114583	1	2	3.42857	66069.6	0.0331052	21	10.5	2	0.666667	1
Eucera edwardsii	Eucera	Elkhorns	2019	not.bombus	0.0444283	100	2.71	6.31952	3582.84	0.0302681	6.43	3.25	1.98	0.66	0.335077
Eucera edwardsii	Eucera	Northern Big Belts	2019	not.bombus	0.018816	8	1.875	4.5625	24186.9	0.0267022	2.25	1.3125	1.875	0.171591	0.0475543
Halictus confusus	Halictus	Big Hole	2019	not.bombus	0.247662	10	2.2	4.64167	1492.63	0.041523	2.4	1.03333	2.3	0.193182	0.45608
Halictus confusus	Halictus	Northern Big Belts	2018	not.bombus	0.139692	10	2.2	1.98333	5606.32	0.0526091	2.2	1.05	2.1	0.241667	0.321875
Halictus confusus	Halictus	Northern Big Belts	2019	not.bombus	0.018816	37	2.35135	2.57658	3380.88	0.0603905	2.51351	1.36036	2	0.184111	0.265615
Halictus confusus	Halictus	Southern Big Belts	2018	not.bombus	0.0327119	70	3.45714	2.77927	6643.13	0.0470593	4.5	3.99286	1.2	0.402381	0.589073
Halictus confusus	Halictus	Southern Big Belts	2019	not.bombus	0.140918	38	2.34211	4.79386	3435.43	0.0533747	2.47368	1.59211	1.65789	0.27807	0.250431
Halictus ligatus	Halictus	Northern Big Belts	2018	not.bombus	0.139692	26	1.73077	3.60897	539.408	0.0459266	2.38462	1.63462	1.61538	0.1991	0.105928
Halictus ligatus	Halictus	Northern Big Belts	2019	not.bombus	0.018816	54	1.90741	4.66698	551.638	0.0620833	2.66667	1.73148	1.74074	0.158849	0.272619
Halictus rubicundus	Halictus	Big Hole	2018	not.bombus	0.319837	89	3.06742	4.26162	8970.85	0.0631238	3.76404	1.24906	3.05618	0.259363	0.434837
Halictus rubicundus	Halictus	Big Hole	2019	not.bombus	0.247662	56	2.41071	4.54315	5300.44	0.053076	2.53571	1.15476	2.30357	0.196158	0.53767
Halictus rubicundus	Halictus	Elkhorns	2019	not.bombus	0.0444283	91	1.79121	3.24908	17473	0.0216821	2.9011	1.71429	1.79121	0.59707	0.523415
Halictus rubicundus	Halictus	Northern Big Belts	2018	not.bombus	0.139692	15	1.93333	2.67778	6013.6	0.105884	2.13333	1.2	1.86667	0.22037	0.317781
Halictus rubicundus	Halictus	Northern Big Belts	2019	not.bombus	0.018816	45	1.97778	2.17963	8223.11	0.0468498	2.75556	1.78889	1.73333	0.16069	0.343592
Halictus rubicundus	Halictus	Southern Big Belts	2018	not.bombus	0.0327119	72	4.72222	3.62415	2618.69	0.0364046	5.625	3.09722	1.97222	0.662037	0.710446
Halictus rubicundus	Halictus	Southern Big Belts	2019	not.bombus	0.140918	43	2.44186	4.93992	17232.7	0.0462645	2.55814	1.85659	1.53488	0.25969	0.231499
Halictus rubicundus	Halictus	Tenderfoot EF	2018	not.bombus	0.683455	5	2	6.4	757.1	0.033782	2	1.4	1.6	0.0955882	0.5
Halictus rubicundus	Halictus	Tenderfoot EF	2019	not.bombus	0.516586	47	1.91489	6.6383	21030.5	0.0301502	2.80851	2.39362	1.23404	0.0831044	0.123786
Halictus tripartitus	Halictus	Northern Big Belts	2018	not.bombus	0.139692	33	2.06061	1.67677	4751.85	0.0559739	2.27273	1.36364	1.81818	0.218013	0.100597
Halictus tripartitus	Halictus	Northern Big Belts	2019	not.bombus	0.018816	69	2.27536	3.36522	8785.25	0.0504963	2.65217	1.4372	2.01449	0.184721	0.143615
Heriades carinata	Heriades	Northern Big Belts	2018	not.bombus	0.139692	35	2.11429	3.69524	6560.19	0.0610994	2.48571	1.45238	1.82857	0.219331	0.131934
Heriades carinata	Heriades	Northern Big Belts	2019	not.bombus	0.018816	6	2	4.33333	703.433	0.0423671	2	1.66667	1.33333	0.120455	0.123188
Heriades cressoni	Heriades	Northern Big Belts	2019	not.bombus	0.018816	29	1.86207	2.97126	758.221	0.0527255	2.41379	1.35632	1.96552	0.183037	0.18227
Hoplitis albifrons.argentifrons	Hoplitis	Big Hole	2019	not.bombus	0.247662	15	1.86667	4.82222	1774.32	0.0701387	2.4	1.43333	1.86667	0.159091	0.214943
Hoplitis albifrons.argentifrons	Hoplitis	Boulders	2019	not.bombus	0.411022	24	1.70833	6.33333	293.1	0.0162361	2.125	1.35417	1.70833	0.24504	0.0144558
Hoplitis albifrons.argentifrons	Hoplitis	Northern Big Belts	2019	not.bombus	0.018816	30	1.96667	2.08889	15244.9	0.0589184	2.4	1.35	1.96667	0.180162	0.11028
Hoplitis albifrons.argentifrons	Hoplitis	Southern Big Belts	2019	not.bombus	0.140918	62	2.12903	4.90054	16221.7	0.0670008	3.3871	1.66935	2.19355	0.377419	0.154304
Hoplitis albifrons.argentifrons	Hoplitis	Tenderfoot EF	2018	not.bombus	0.683455	38	1.97368	3.28772	3886.55	0.0582103	2.57895	1.48684	1.97368	0.114702	0.47807
Hoplitis albifrons.argentifrons	Hoplitis	Tenderfoot EF	2019	not.bombus	0.516586	27	1.48148	5.58519	24937.7	0.0707392	2.37037	1.7284	1.48148	0.100098	0.201675
Hoplitis fulgida.fulgida	Hoplitis	Big Hole	2018	not.bombus	0.319837	76	2.28947	4.86557	629.555	0.0515784	2.82895	1.36513	2.18421	0.186942	0.031298
Hoplitis fulgida.fulgida	Hoplitis	Big Hole	2019	not.bombus	0.247662	64	2.71875	4.9625	3346.76	0.0701016	3.04688	1.20443	2.59375	0.221473	0.28123
Hoplitis fulgida.fulgida	Hoplitis	Boulders	2018	not.bombus	0.566131	95	3.18947	8.98065	546.887	0.0945985	3.66316	1.83509	2.12632	0.531579	0.516617
Hoplitis fulgida.fulgida	Hoplitis	Boulders	2019	not.bombus	0.411022	31	2.16129	4.97849	1133.13	0.0701496	2.41935	1.53226	1.67742	0.245776	0.211982
Hoplitis fulgida.fulgida	Hoplitis	Northern Big Belts	2019	not.bombus	0.018816	51	2.03922	1.71111	33998.2	0.054642	2.72549	1.31536	2.23529	0.206031	0.180323
Hoplitis fulgida.fulgida	Hoplitis	Southern Big Belts	2018	not.bombus	0.0327119	34	2.35294	4.48775	471.5	0.136342	2.5	1.52941	1.73529	0.578431	0.346323
Hoplitis fulgida.fulgida	Hoplitis	Southern Big Belts	2019	not.bombus	0.140918	76	2.67105	4.34254	12223	0.0650446	3.18421	1.39474	2.39474	0.409211	0.0755678
Hoplitis fulgida.fulgida	Hoplitis	Tenderfoot EF	2018	not.bombus	0.683455	58	2.10345	2.24339	8741.05	0.0556687	2.96552	1.56178	2.05172	0.121528	0.648707
Hoplitis fulgida.fulgida	Hoplitis	Tenderfoot EF	2019	not.bombus	0.516586	61	2.39344	5.68224	6076.52	0.0712938	2.7541	1.28689	2.2459	0.151365	0.17922
Hoplitis grinnelli	Hoplitis	Northern Big Belts	2019	not.bombus	0.018816	11	1.63636	2.21212	23679.7	0.0232444	2.09091	1.40909	1.63636	0.146281	0.145257
Hoplitis producta	Hoplitis	Big Hole	2018	not.bombus	0.319837	37	1.94595	5.63964	452.947	0.0687284	2.24324	1.36486	1.81081	0.153767	0.0131399
Hoplitis producta	Hoplitis	Big Hole	2019	not.bombus	0.247662	27	2.07407	4.09568	1143.39	0.0443737	2.55556	1.28704	2.11111	0.178171	0.137763
Hoplitis producta	Hoplitis	Northern Big Belts	2018	not.bombus	0.139692	6	2	8.25	822.1	0.0441706	2	1.16667	1.83333	0.228175	0.148504
Hoplitis producta	Hoplitis	Northern Big Belts	2019	not.bombus	0.018816	4	2	3.75	5683.35	0.0198426	2	1.25	1.75	0.166288	0.307065
Hoplitis robusta	Hoplitis	Big Hole	2019	not.bombus	0.247662	40	1.325	5.73958	887.283	0.0441616	2.375	1.28333	1.975	0.16875	0.185315
Hoplitis robusta	Hoplitis	Boulders	2019	not.bombus	0.411022	21	1.85714	7.21429	132.529	0.0159263	2.14286	1.40476	1.66667	0.244898	0.189504
Hylaeus annulatus	Hylaeus	Boulders	2018	not.bombus	0.566131	86	1.46512	2.14817	3237.59	0.020724	3.11628	2.2907	1.46512	0.366279	0.314215
Hylaeus annulatus	Hylaeus	Tenderfoot EF	2018	not.bombus	0.683455	31	1.74194	3.10215	4121.68	0.0482948	2.54839	1.54839	1.74194	0.101623	0.362903
Hylaeus annulatus	Hylaeus	Tenderfoot EF	2019	not.bombus	0.516586	13	1.69231	3.71795	27263	0.0702381	2.15385	1.38462	1.69231	0.111401	0.192527
Hylaeus basalis	Hylaeus	Southern Big Belts	2018	not.bombus	0.0327119	20	1.95	2.29167	6808.32	0.057006	2.3	1.45	1.7	0.575	0.440116
Hylaeus basalis	Hylaeus	Southern Big Belts	2019	not.bombus	0.140918	43	1.83721	4.78101	9281.13	0.0395435	2.37209	1.19767	2.09302	0.362016	0.0280093
Hylaeus coloradensis	Hylaeus	Big Hole	2018	not.bombus	0.319837	38	2.44737	6.08333	1782.98	0.0612934	2.52632	1.13377	2.26316	0.195455	0.0272455
Hylaeus mesillae/rudbeckiae	Hylaeus	Big Hole	2019	not.bombus	0.247662	10	1.9	6.6	5544.2	0.0639986	2.1	1.25	1.8	0.154545	0.124773
Hylaeus modestus	Hylaeus	Big Hole	2018	not.bombus	0.319837	34	1.82353	6.30882	784.257	0.0495084	2.29412	1.26471	1.94118	0.165241	0.0313545
Hylaeus modestus	Hylaeus	Boulders	2018	not.bombus	0.566131	68	2.16176	3.58971	2106.63	0.0579942	2.67647	1.28186	2.16176	0.540441	0.521315
Hylaeus modestus	Hylaeus	Southern Big Belts	2018	not.bombus	0.0327119	28	1.60714	3.57738	6004.34	0.0339716	2.42857	1.58929	1.64286	0.547619	0.168032
Hylaeus modestus	Hylaeus	Southern Big Belts	2019	not.bombus	0.140918	59	1.89831	3.63785	11784.8	0.0785697	2.9322	1.94068	1.61017	0.277401	0.240593
Hylaeus wgsp1	Hylaeus	Big Hole	2018	not.bombus	0.319837	36	1.58333	5.46065	2408.93	0.033407	2.22222	1.05556	2.16667	0.185059	0.0335808
Hylaeus wootoni	Hylaeus	Boulders	2018	not.bombus	0.566131	100	3	5.01903	2504.01	0.0450762	8.71	3.04333	2.88	0.72	0.646966
Hylaeus wootoni	Hylaeus	Boulders	2019	not.bombus	0.411022	74	1.66216	4.58874	9454.42	0.0585261	2.75676	1.75	1.64865	0.240669	0.0132377
Hylaeus wootoni	Hylaeus	Northern Big Belts	2018	not.bombus	0.139692	18	1.61111	3.88889	273.257	0.0377145	2.22222	1.38889	1.72222	0.208223	0.145255
Hylaeus wootoni	Hylaeus	Northern Big Belts	2019	not.bombus	0.018816	3	1.66667	3.33333	414.767	0.0244885	2	1.33333	1.66667	0.151515	0.0507246
Lasioglossum abundipunctum	Lasioglossum	Elkhorns	2019	not.bombus	0.0444283	100	1.82	6.53779	17747.1	0.0230794	5	2.01	2.57	0.856667	0.201846
Lasioglossum aff.caducum	Lasioglossum	Northern Big Belts	2018	not.bombus	0.139692	16	2.125	1.30208	6781.74	0.0545652	2.375	1.3125	1.9375	0.235367	0.198303
Lasioglossum albipenne	Lasioglossum	Northern Big Belts	2018	not.bombus	0.139692	43	2.62791	3.77647	7326.88	0.0409197	2.76744	1.30426	2.25581	0.269934	0.243616
Lasioglossum albipenne	Lasioglossum	Northern Big Belts	2019	not.bombus	0.018816	91	3.47253	4.61283	1367.03	0.0373059	4.40659	1.74451	2.64835	0.242288	0.208345
Lasioglossum albipenne	Lasioglossum	Southern Big Belts	2018	not.bombus	0.0327119	58	2.18966	5.42816	291.34	0.0356035	3.2931	2.60345	1.37931	0.462644	0.131698
Lasioglossum albipenne	Lasioglossum	Southern Big Belts	2019	not.bombus	0.140918	12	2	3.45833	45.725	0.0123132	2	1.41667	1.58333	0.263889	0.256051
Lasioglossum anhypops	Lasioglossum	Big Hole	2018	not.bombus	0.319837	11	2	4.54545	1540.37	0.0304926	2	1.27273	1.72727	0.147383	0.207792
Lasioglossum anhypops	Lasioglossum	Boulders	2019	not.bombus	0.411022	47	2.04255	2.24113	11955.1	0.0237152	2.42553	1.29433	2.04255	0.299899	0.440729
Lasioglossum cooleyi	Lasioglossum	Northern Big Belts	2018	not.bombus	0.139692	24	1.58333	1.34028	494.961	0.0664554	2.20833	1.52083	1.58333	0.183449	0.0774239
Lasioglossum cooleyi	Lasioglossum	Northern Big Belts	2019	not.bombus	0.018816	25	2.2	3.34667	4103.3	0.0580074	2.36	1.13333	2.16	0.191212	0.379565
Lasioglossum ebmerellum	Lasioglossum	Northern Big Belts	2018	not.bombus	0.139692	3	2.33333	1.55556	945.656	0.19541	2.33333	1.16667	2	0.261905	0.274306
Lasioglossum f14	Lasioglossum	Big Hole	2018	not.bombus	0.319837	34	1.91176	5.2402	950.198	0.0279254	2.23529	1.25	1.91176	0.162433	0.0309027
Lasioglossum inconditum	Lasioglossum	Elkhorns	2019	not.bombus	0.0444283	96	1.66667	2.76389	18974	0.0259701	2.94792	1.88021	1.66667	0.555556	0.441026
Lasioglossum inconditum	Lasioglossum	Northern Big Belts	2018	not.bombus	0.139692	70	2.8	1.1336	4236.2	0.0399974	4.64286	3.09762	1.62857	0.198158	0.176045
Lasioglossum inconditum	Lasioglossum	Northern Big Belts	2019	not.bombus	0.018816	57	1.78947	1.7193	8594.01	0.0425213	2.70175	2.12573	1.4386	0.132756	0.114502
Lasioglossum inconditum	Lasioglossum	Southern Big Belts	2018	not.bombus	0.0327119	8	1.625	2.45833	11613	0.0569861	2.125	1.4375	1.625	0.541667	0.215962
Lasioglossum laevissimum	Lasioglossum	Northern Big Belts	2018	not.bombus	0.139692	11	1.90909	5.45455	577.373	0.0752644	2	1.45455	1.54545	0.18759	0.272634
Lasioglossum laevissimum	Lasioglossum	Southern Big Belts	2019	not.bombus	0.140918	20	2.3	6.79167	6295	0.0483726	2.3	1.675	1.5	0.256667	0.0803756
Lasioglossum lilliputense	Lasioglossum	Big Hole	2019	not.bombus	0.247662	14	1.85714	4.60714	744.862	0.0574129	2.14286	1.67857	1.42857	0.123918	0.162842
Lasioglossum marinense	Lasioglossum	Southern Big Belts	2018	not.bombus	0.0327119	36	2.25	3.50463	4248.67	0.0460925	2.66667	1.625	1.72222	0.574074	0.467327
Lasioglossum marinense	Lasioglossum	Southern Big Belts	2019	not.bombus	0.140918	54	2.2037	4.0429	4330.8	0.0382567	2.53704	1.87037	1.51852	0.258025	0.460805
Lasioglossum nevadense	Lasioglossum	Northern Big Belts	2018	not.bombus	0.139692	7	2.14286	1.40476	17333.8	0.029995	2.14286	1.21429	1.85714	0.222222	0.216657
Lasioglossum nr.dialictus	Lasioglossum	Big Hole	2018	not.bombus	0.319837	9	2.22222	4.57407	2007.51	0.0440637	2.22222	1.22222	1.88889	0.157407	0.558969
Lasioglossum obnubilum	Lasioglossum	Northern Big Belts	2019	not.bombus	0.018816	2	2	1	21733.1	0.00468283	2	1.5	1.5	0.132576	0.0706522
Lasioglossum perdifficile	Lasioglossum	Northern Big Belts	2019	not.bombus	0.018816	54	2	6.05026	273.016	0.0407375	2.64815	1.37809	2.05556	0.1881	0.183867
Lasioglossum ruidosense	Lasioglossum	Big Hole	2019	not.bombus	0.247662	73	3.08219	4.7107	3789.79	0.0543312	3.46575	1.17785	3	0.255812	0.38703
Lasioglossum ruidosense	Lasioglossum	Northern Big Belts	2018	not.bombus	0.139692	12	2.33333	1.66111	15505.8	0.026524	2.41667	1.14583	2.16667	0.261078	0.146749
Lasioglossum ruidosense	Lasioglossum	Northern Big Belts	2019	not.bombus	0.018816	16	1.875	3.20833	697.538	0.0728088	2.1875	1.25	1.875	0.169223	0.144753
Lasioglossum sedi	Lasioglossum	Big Hole	2018	not.bombus	0.319837	38	1.89474	4.10614	2095.98	0.0427756	2.26316	1.47807	1.68421	0.143939	0.324379
Lasioglossum sedi	Lasioglossum	Big Hole	2019	not.bombus	0.247662	72	2.73611	4.49375	3656.09	0.0778572	3.02778	1.13819	2.68056	0.227378	0.412855
Lasioglossum sedi	Lasioglossum	Northern Big Belts	2019	not.bombus	0.018816	7	1.85714	6.57143	741.743	0.0532545	2	1.28571	1.71429	0.156494	0.135093
Lasioglossum sedi	Lasioglossum	Southern Big Belts	2019	not.bombus	0.140918	37	2.18919	4.24054	3007.19	0.0508585	2.67568	1.38288	2.05405	0.343243	0.168513
Lasioglossum sedi	Lasioglossum	Tenderfoot EF	2018	not.bombus	0.683455	32	2.21875	4.61354	1866.24	0.0429262	2.4375	1.48958	1.8125	0.107742	0.0247396
Lasioglossum sp.f1	Lasioglossum	Big Hole	2019	not.bombus	0.247662	44	2.5	5.25076	1265.49	0.109603	2.70455	1.36364	2.20455	0.187156	0.412915
Lasioglossum trizonatum	Lasioglossum	Big Hole	2018	not.bombus	0.319837	42	2.30952	3.2373	6661.32	0.0550024	2.66667	1.13968	2.38095	0.201299	0.189982
Lasioglossum trizonatum	Lasioglossum	Big Hole	2019	not.bombus	0.247662	27	2.40741	4.48457	11066.9	0.0387367	2.48148	1.14815	2.25926	0.192761	0.429781
Lasioglossum wg.sp1	Lasioglossum	Big Hole	2018	not.bombus	0.319837	53	1.98113	5.45786	2832.96	0.0890233	2.4717	1.5566	1.77358	0.151429	0.0714865
Lasioglossum wg.sp1	Lasioglossum	Big Hole	2019	not.bombus	0.247662	95	2.61053	5.43762	4347.85	0.0485041	4.38947	1.76298	2.72632	0.232217	0.342122
Lasioglossum wg.sp3	Lasioglossum	Big Hole	2019	not.bombus	0.247662	33	2.18182	5.65909	2696.87	0.041427	2.39394	1.60606	1.75758	0.149449	0.323764
Lasioglossum wg.sp4	Lasioglossum	Big Hole	2019	not.bombus	0.247662	4	2.25	5	3213.27	0.114156	2.25	1.375	1.75	0.149621	0.112069
Lasioglossum wg.sp7	Lasioglossum	Big Hole	2019	not.bombus	0.247662	9	1.88889	4.09259	3303.8	0.0574424	2.22222	1.38889	1.77778	0.149832	0.444444
Megachile apicalis	Megachile	Northern Big Belts	2018	not.bombus	0.139692	34	1.38235	2.90931	822.843	0.0302514	2.52941	1.86765	1.47059	0.176296	0.049693
Megachile frigida	Megachile	Southern Big Belts	2019	not.bombus	0.140918	20	1.5	4.4	3453.7	0.0167811	2.15	1.6	1.5	0.25	0.110907
Megachile melanophaea	Megachile	Boulders	2018	not.bombus	0.566131	63	2.14286	9.0873	2142.22	0.0555642	2.39683	1.52381	1.69841	0.424603	0.355984
Megachile melanophaea	Megachile	Tenderfoot EF	2018	not.bombus	0.683455	31	1.25806	5.11828	1117.73	0.0635084	2.19355	1.35484	1.77419	0.103679	0.0471014
Megachile perihirta	Megachile	Northern Big Belts	2018	not.bombus	0.139692	3	1.66667	3.16667	7409.43	0.0162655	2	1.33333	1.66667	0.189815	0.148504
Megachile perihirta	Megachile	Northern Big Belts	2019	not.bombus	0.018816	7	2.14286	5.33333	347.933	0.0513016	2.14286	1.64286	1.42857	0.1329	0.192547
Megachile perihirta	Megachile	Tenderfoot EF	2019	not.bombus	0.516586	30	2.26667	5.55	1980.62	0.0380203	2.5	1.38889	1.96667	0.134621	0.228805
Megachile pugnata	Megachile	Southern Big Belts	2019	not.bombus	0.140918	60	2.01667	4.45679	1661.35	0.0631196	2.78333	1.45139	2.05	0.352222	0.153305
Megachile relativa	Megachile	Tenderfoot EF	2018	not.bombus	0.683455	36	2.02778	3.28704	957.834	0.0546357	2.52778	1.23611	2.16667	0.127577	0.0659722
Megachile relativa	Megachile	Tenderfoot EF	2019	not.bombus	0.516586	5	1.4	4.6	3587.1	0.0218057	2	1.6	1.4	0.0925	0.0105263
Melecta pacifica	Melecta	Northern Big Belts	2018	not.bombus	0.139692	4	1.25	1.875	16657.7	0.0574958	2.25	2	1.25	0.150298	0.00809867
Nomada sp.f1.sky	Nomada	Big Hole	2019	not.bombus	0.247662	9	1.88889	5.12963	4528.54	0.0660668	2.11111	1.11111	2	0.170034	0.342912
Osmia aff.enixa	Osmia	Boulders	2019	not.bombus	0.411022	51	1.37255	6.04477	216.814	0.0357185	2.68627	2.12745	1.37255	0.202148	0.00960384
Osmia aff.paradisica	Osmia	Big Hole	2018	not.bombus	0.319837	89	3.05618	4.54251	1813.79	0.0466366	3.86517	1.38633	2.86517	0.244348	0.340004
Osmia aff.paradisica	Osmia	Big Hole	2019	not.bombus	0.247662	20	1.95	4.91667	1821.33	0.0983267	2.15	1.35	1.75	0.148106	0.259468
Osmia aff.paradisica	Osmia	Tenderfoot EF	2018	not.bombus	0.683455	20	2.05	4.425	944.283	0.0288564	2.05	1.325	1.7	0.101325	0.35
Osmia albolateralis	Osmia	Big Hole	2019	not.bombus	0.247662	30	2.5	4.83111	3161.43	0.0815058	2.7	1.16944	2.43333	0.208333	0.456725
Osmia albolateralis	Osmia	Northern Big Belts	2018	not.bombus	0.139692	47	2.42553	3.30106	8671.48	0.0409151	2.78723	1.53014	1.97872	0.2378	0.226229
Osmia albolateralis	Osmia	Northern Big Belts	2019	not.bombus	0.018816	33	2.09091	4.71212	4334.04	0.0319238	2.51515	1.25859	2.15152	0.194521	0.211864
Osmia atrocyanea	Osmia	Northern Big Belts	2018	not.bombus	0.139692	20	1.9	4.25833	7320.6	0.0406158	2.35	1.36667	1.85	0.218849	0.258494
Osmia atrocyanea	Osmia	Northern Big Belts	2019	not.bombus	0.018816	40	1.625	4.50042	6840.82	0.0415981	2.625	2.0875	1.35	0.125593	0.0755554
Osmia brevis	Osmia	Big Hole	2019	not.bombus	0.247662	12	2.08333	4.99306	4927.27	0.00887367	2.25	1.27778	1.91667	0.164141	0.437084
Osmia brevis	Osmia	Northern Big Belts	2018	not.bombus	0.139692	19	2.05263	2.34649	8475.11	0.0510202	2.31579	1.27193	1.94737	0.234754	0.10004
Osmia brevis	Osmia	Tenderfoot EF	2019	not.bombus	0.516586	49	1.22449	2.90102	3394.48	0.0412369	2.67347	1.89456	1.57143	0.107725	0.409803
Osmia bruneri	Osmia	Big Hole	2019	not.bombus	0.247662	30	2	4.9	2074.22	0.0234955	2.3	1.11111	2.06667	0.175505	0.539183
Osmia bruneri	Osmia	Northern Big Belts	2018	not.bombus	0.139692	8	1.375	2.52083	19279.6	0.0196532	2.125	1.6875	1.375	0.165923	0.0672648
Osmia bucephala	Osmia	Boulders	2019	not.bombus	0.411022	75	2.26667	5.81022	1909.44	0.0297824	2.72	1.49333	1.96	0.285714	0.552109
Osmia californica	Osmia	Northern Big Belts	2019	not.bombus	0.018816	16	1.4375	7.86458	30.4438	0.0362953	2.0625	1.8125	1.25	0.117109	0.080163
Osmia coloradensis	Osmia	Big Hole	2018	not.bombus	0.319837	99	3.26263	5.34841	996.366	0.0704945	4.94949	1.72845	3	0.255785	0.626953
Osmia coloradensis	Osmia	Big Hole	2019	not.bombus	0.247662	96	2.83333	5.22277	4793.65	0.0509794	4.54167	1.41572	3.27083	0.278093	0.647155
Osmia coloradensis	Osmia	Boulders	2019	not.bombus	0.411022	99	2.93939	3.77125	6002.99	0.0835626	5.38384	2.40572	2.26263	0.331169	0.271903
Osmia coloradensis	Osmia	Northern Big Belts	2018	not.bombus	0.139692	20	2.2	3.37083	1859.09	0.043745	2.25	1.225	1.95	0.228175	0.396841
Osmia coloradensis	Osmia	Northern Big Belts	2019	not.bombus	0.018816	14	2.21429	2.47619	7531.96	0.0392919	2.28571	1.21429	2	0.181061	0.288265
Osmia coloradensis	Osmia	Southern Big Belts	2018	not.bombus	0.0327119	47	2.2766	5.13191	7322.26	0.0498817	2.91489	1.76596	1.76596	0.595745	0.301754
Osmia coloradensis	Osmia	Tenderfoot EF	2019	not.bombus	0.516586	16	2.25	5.90208	1316.06	0.0716725	2.4375	1.07812	2.25	0.149888	0.211593
Osmia densa	Osmia	Northern Big Belts	2018	not.bombus	0.139692	56	2.57143	4.19077	6624.33	0.0406379	2.94643	1.55655	2.08929	0.251276	0.263039
Osmia densa	Osmia	Northern Big Belts	2019	not.bombus	0.018816	39	2.02564	2.21154	10917.1	0.0440704	2.58974	1.30342	2.07692	0.185936	0.274315
Osmia densa	Osmia	Southern Big Belts	2018	not.bombus	0.0327119	68	3.57353	4.1987	2240.05	0.0446197	3.72059	2.34069	1.73529	0.580882	0.459233
Osmia densa	Osmia	Southern Big Belts	2019	not.bombus	0.140918	23	2.47826	4.60507	10474.7	0.0764344	2.47826	1.18116	2.21739	0.372464	0.370301
Osmia juxta	Osmia	Boulders	2019	not.bombus	0.411022	25	2.12	3.22667	5963.41	0.0439763	2.36	1.12	2.12	0.308571	0.548571
Osmia juxta	Osmia	Northern Big Belts	2018	not.bombus	0.139692	24	2.16667	3.41319	3083.63	0.0407712	2.41667	1.13889	2.20833	0.268932	0.318023
Osmia juxta	Osmia	Northern Big Belts	2019	not.bombus	0.018816	40	2.225	6.94167	623.798	0.0500446	2.425	1.8625	1.475	0.134583	0.165534
Osmia juxta	Osmia	Southern Big Belts	2018	not.bombus	0.0327119	45	2.24444	3.82259	5407.53	0.0560431	2.68889	2.3	1.28889	0.433333	0.396691
Osmia juxta	Osmia	Southern Big Belts	2019	not.bombus	0.140918	88	3.21591	4.63073	14172.3	0.0433609	5.88636	1.97822	3	0.5125	0.421776
Osmia kincaidii	Osmia	Northern Big Belts	2019	not.bombus	0.018816	83	1.45783	1.20614	27703.9	0.0691901	4.0241	3.05622	1.45783	0.134537	0.0590738
Osmia lignaria propinqua	Osmia	Northern Big Belts	2019	not.bombus	0.018816	45	1.77778	2.22407	9783.86	0.0676029	2.48889	1.29074	2.06667	0.187044	0.0717391
Osmia lignaria propinqua	Osmia	Southern Big Belts	2019	not.bombus	0.140918	49	1.87755	5.02041	13986.4	0.0765919	2.55102	1.5	1.87755	0.32381	0.247876
Osmia marginipennis	Osmia	Northern Big Belts	2019	not.bombus	0.018816	77	1.27273	1.81342	609.5	0.0394767	3.16883	1.82684	1.80519	0.166175	0.0724865
Osmia montana montana	Osmia	Big Hole	2019	not.bombus	0.247662	59	1.88136	5.94435	6577.84	0.0727271	2.69492	1.3178	2.16949	0.184001	0.439899
Osmia montana montana	Osmia	Boulders	2019	not.bombus	0.411022	34	1.44118	5.57353	63.5314	0.0340652	2.23529	1.72059	1.44118	0.208683	0.172869
Osmia montana montana	Osmia	Northern Big Belts	2018	not.bombus	0.139692	30	1.83333	2.17111	1352.53	0.0519376	2.46667	1.65	1.63333	0.198148	0.189934
Osmia montana montana	Osmia	Northern Big Belts	2019	not.bombus	0.018816	14	1.21429	2.84524	581.338	0.0386265	2.42857	1.75	1.5	0.134199	0.0737663
Osmia paradisica	Osmia	Big Hole	2018	not.bombus	0.319837	92	2.65217	4.72952	4320.39	0.0666416	3.78261	1.28986	2.96739	0.253837	0.545691
Osmia paradisica	Osmia	Big Hole	2019	not.bombus	0.247662	96	3.46875	4.86842	4065.15	0.0472649	4.0625	1.26248	3.26042	0.277778	0.542363
Osmia paradisica	Osmia	Boulders	2019	not.bombus	0.411022	89	2.16854	6.67314	2885.3	0.101989	3.75281	2.61798	1.5618	0.228732	0.160284
Osmia paradisica	Osmia	Tenderfoot EF	2018	not.bombus	0.683455	47	2.55319	5.6461	3837.69	0.0624475	2.55319	1.17376	2.31915	0.136641	0.390996
Osmia paradisica	Osmia	Tenderfoot EF	2019	not.bombus	0.516586	100	6.85	5.91792	14053.1	0.0511173	11.5	2.03834	5.77	0.387774	0.700356
Osmia pentstemonis	Osmia	Southern Big Belts	2018	not.bombus	0.0327119	16	2.125	3.59375	11462.6	0.0767572	2.125	1.5	1.5625	0.520833	0.411972
Osmia pentstemonis	Osmia	Tenderfoot EF	2018	not.bombus	0.683455	41	1.70732	3.2813	12800.1	0.0461981	2.53659	1.2622	2.09756	0.123552	0.402439
Osmia pentstemonis	Osmia	Tenderfoot EF	2019	not.bombus	0.516586	32	1.3125	3.23438	5573.29	0.0533844	2.53125	1.43229	1.875	0.125776	0.437611
Osmia phaceliae?	Osmia	Big Hole	2018	not.bombus	0.319837	57	2.42105	4.89766	4531.35	0.0907174	2.61404	1.15205	2.36842	0.202685	0.41127
Osmia phaceliae?	Osmia	Northern Big Belts	2018	not.bombus	0.139692	10	1.6	6.95	775.05	0.061143	2	1.4	1.6	0.201587	0.074462
Osmia phaceliae?	Osmia	Tenderfoot EF	2018	not.bombus	0.683455	14	1.92857	3.85714	7282.35	0.0422129	2	1.07143	1.92857	0.115138	0.464286
Osmia pusilla	Osmia	Big Hole	2018	not.bombus	0.319837	96	3.04167	4.05003	1636	0.0399754	4.57292	1.3059	3.5625	0.303504	0.526426
Osmia pusilla	Osmia	Big Hole	2019	not.bombus	0.247662	76	2.90789	4.42281	2667.59	0.0623242	3.22368	1.26031	2.67105	0.227472	0.452655
Osmia pusilla	Osmia	Boulders	2018	not.bombus	0.566131	39	2.17949	8.89744	1783.35	0.0761981	2.17949	1.47436	1.61538	0.403846	0.595506
Osmia pusilla	Osmia	Boulders	2019	not.bombus	0.411022	65	2.49231	5.79256	2666.51	0.0162374	2.83077	1.74103	1.83077	0.267033	0.216641
Osmia pusilla	Osmia	Northern Big Belts	2018	not.bombus	0.139692	30	2.03333	6.78611	4168.48	0.0291	2.3	1.36111	1.8	0.214087	0.21706
Osmia pusilla	Osmia	Northern Big Belts	2019	not.bombus	0.018816	23	2.08696	5.36232	5109.95	0.0221163	2.21739	1.13043	2.04348	0.185595	0.092773
Osmia pusilla	Osmia	Southern Big Belts	2019	not.bombus	0.140918	19	2.36842	4.08772	650.389	0.0626878	2.36842	1.24561	2	0.333333	0.487674
Osmia pusilla	Osmia	Tenderfoot EF	2019	not.bombus	0.516586	7	1.85714	6.2381	6672.91	0.0636647	2.14286	1.21429	1.85714	0.12551	0.20697
Osmia subaustralis	Osmia	Big Hole	2019	not.bombus	0.247662	40	1.175	5.96458	15114.2	0.0317284	2.225	1.80833	1.35	0.114205	0.130925
Osmia subaustralis	Osmia	Boulders	2019	not.bombus	0.411022	17	1.58824	4.67647	2945.19	0.0353903	2.17647	1.5	1.58824	0.236695	0.156062
Osmia subaustralis	Osmia	Southern Big Belts	2018	not.bombus	0.0327119	26	1.76923	5.14103	748.549	0.0921008	2.11538	1.46154	1.61538	0.538462	0.215704
Osmia subaustralis	Osmia	Tenderfoot EF	2018	not.bombus	0.683455	45	2.22222	5.07556	1152.67	0.0425478	2.57778	1.18704	2.24444	0.131049	0.606481
Osmia subaustralis	Osmia	Tenderfoot EF	2019	not.bombus	0.516586	34	1.64706	4.33088	2579.07	0.0502297	2.35294	1.26961	1.97059	0.130268	0.199565
Osmia tersula	Osmia	Big Hole	2019	not.bombus	0.247662	22	1.95455	4.49621	17483	0.0602138	2.18182	1.4697	1.68182	0.144972	0.0940439
Osmia tersula	Osmia	Tenderfoot EF	2018	not.bombus	0.683455	5	1.4	8.66667	66.2667	0.040394	2.2	1.7	1.4	0.0852941	0.0166667
Osmia trevoris	Osmia	Big Hole	2018	not.bombus	0.319837	39	2.15385	5.92308	2365.85	0.019281	2.28205	1.5	1.69231	0.143745	0.387904
Osmia trevoris	Osmia	Big Hole	2019	not.bombus	0.247662	41	2.12195	5.35366	2669.46	0.0565011	2.2439	1.18699	2	0.170547	0.349653
Osmia trevoris	Osmia	Northern Big Belts	2019	not.bombus	0.018816	11	2.18182	7.09091	87.4182	0.0420775	2.18182	1.81818	1.27273	0.113223	0.055336
Osmia tristella	Osmia	Big Hole	2018	not.bombus	0.319837	50	1.88	4.91133	1219.63	0.0656544	2.7	1.21333	2.3	0.195909	0.453748
Osmia tristella	Osmia	Big Hole	2019	not.bombus	0.247662	21	2.38095	4.84524	1379.16	0.0278368	2.38095	1.0873	2.2381	0.19228	0.392515
Osmia tristella	Osmia	Boulders	2019	not.bombus	0.411022	45	2.22222	2	2269.16	0.0828419	2.4	1.56667	1.64444	0.242857	0.460317
Osmia tristella	Osmia	Northern Big Belts	2019	not.bombus	0.018816	10	2.1	2.88333	10952.5	0.0224708	2.2	1.1	2.1	0.196818	0.268478
Osmia tristella	Osmia	Tenderfoot EF	2018	not.bombus	0.683455	72	1.73611	2.22887	8393.26	0.0464912	3.22222	2.10069	1.72222	0.101603	0.543277
Osmia tristella	Osmia	Tenderfoot EF	2019	not.bombus	0.516586	97	3.01031	3.84213	12970.6	0.0521522	5.43299	2.13866	2.71134	0.182043	0.478751
Panurginus atriceps	Panurginus	Northern Big Belts	2019	not.bombus	0.018816	10	1.5	5.25	182.05	0.028803	2	1.7	1.3	0.121061	0.0228261
Panurginus atriceps	Panurginus	Tenderfoot EF	2018	not.bombus	0.683455	69	2.28986	3.85024	5633.69	0.0529346	2.84058	1.54831	1.94203	0.11439	0.536888
Panurginus atriceps	Panurginus	Tenderfoot EF	2019	not.bombus	0.516586	10	1.7	5.13333	663.95	0.0614354	2.2	1.3	1.8	0.125563	0.295733
Panurginus torchoi	Panurginus	Southern Big Belts	2018	not.bombus	0.0327119	13	1.69231	2.53846	13575.5	0.0334672	2.23077	1.42308	1.69231	0.589744	0.249549
Stelis montana	Stelis	Big Hole	2018	not.bombus	0.319837	9	2.11111	5	4770.03	0.0539402	2.11111	1.16667	1.88889	0.162458	0.668203
